# Supplementary material for: Day-Night Variations in the Concentration of Neurotransmitters in the Rat Lumbar Spinal Cord
Source: J Circadian Rhythms. 2021 Jul 19;19:9. doi: 10.5334/jcr.215 (PMC8300578; doi:10.5334/jcr.215)
Supplement: Supplemental Data. — Data corresponding to the article: Day-night variations of neurotransmitters content in the rat lumbar spinal cord. [file jcr-19-215-s1.xlsx]

## Sheet: Hoja1
	Data corresponding to the article: Day-night variations of neurotransmitters content in the rat lumbar spinal cord
	GABA
	Hour	Data 1	Data 2	Data 3	Data 4	Data 5	Data 6	Data 7	Data 8	Data 9	Data 10	Mean	Std	S.e.m
	8	13.2972	9.15429	9.64924	11.8923	12.0947	19.6658	19.7707	28.4789	23.0305	32.2464	17.928	8.07057	2.55214
	12	8.71953	13.7073	7.07761	14.1626	13.0629	30.7016	54.0162	42.7709	NA	57.5168	26.8595	19.9694	6.65646
	16	16.5733	16.4634	14.0271	12.955	12.3591	53.5979	73.0358	83.5189	84.1566	64.8468	43.1534	31.4655	9.95027
	20	19.4435	15.4308	16.4599	13.4022	17.5631	85.8431	87.4038	84.186	63.0996	57.5823	46.0414	32.6089	10.3118
	24	15.6493	18.9162	16.3843	24.4192	19.212	59.0615	NA	56.1369	74.1858	44.0565	36.4468	22.2636	7.42119
	28	16.3019	23.4308	24.6334	21.921	22.7802	11.0004	45.2779	NA	65.9491	54.2518	31.7274	18.7917	6.2639
	GLUTAMATE
	Hour	Data 1	Data 2	Data 3	Data 4	Data 5	Data 6	Data 7	Data 8	Data 9	Data 10	Mean	Std	S.e.m
	8	67.0787	90.0892	96.6978	83.7513	78.8783	136.577	130.229	77.2055	81.7304	49.2406	89.1477	26.681	8.43727
	12	95.5249	70.013	94.3088	92.6406	83.4359	155.198	374.454	200.264	418.877	482.442	206.716	157.68	49.8628
	16	137.187	130.337	96.165	112.63	118.923	337.807	438.117	575.179	379.745	344.593	267.068	169.467	53.5901
	20	150.403	210.737	100.41	123.731	149.852	321.868	616.135	580.221	248.013	343.395	284.476	184.064	58.2063
	24	121.957	230.813	102.799	114.842	145.295	489.379	NA	360.746	328.154	191.147	231.681	134.062	44.6873
	28	80.2945	170.489	100.943	94.8518	109.808	248.517	210.761	386.588	258.475	398.901	205.963	117.432	37.1354
	DA
	Hour	Data 1	Data 2	Data 3	Data 4	Data 5	Data 6	Data 7	Data 8	Data 9	Data 10	Mean	Std	S.e.m
	8	2.15765	2.71763	2.46552	2.71064	2.44923	2.94584	8.5917	2.19208	2.65496	4.86625	3.37515	1.98828	0.62875
	12	2.6352	3.49534	3.58113	3.02783	3.12762	8.69818	1.23814	1.402	1.9205	8.36618	3.74921	2.65012	0.838041
	16	1.3891	6.59634	1.53703	1.64805	1.40549	1.6102	9.26028	2.57028	1.67401	1.17366	2.88645	2.75502	0.871214
	20	1.57855	1.10718	0.920804	1.60607	3.24608	2.24037	1.7961	1.71343	1.30373	1.35962	1.68719	0.662082	0.209369
	24	4.00774	1.54802	1.57951	1.79823	1.5614	1.99837	NA	2.12267	1.82335	1.65228	2.01017	0.775519	0.258506
	28	1.61742	1.47768	1.84689	1.41717	1.70098	1.51964	1.48474	1.01988	1.42332	NA	1.50086	0.228822	0.076274
	SER
	Hour	Data 1	Data 2	Data 3	Data 4	Data 5	Data 6	Data 7	Data 8	Data 9	Data 10	Mean	Std	S.e.m
	8	42.4285	40.531	50.8108	35.5718	41.3528	43.3123	93.3485	93.4599	84.1235	131.204	65.6143	32.5978	10.3083
	12	71.0182	81.3611	97.912	75.153	81.3611	54.3212	64.4309	69.7996	28.7332	54.3212	67.8412	18.985	6.00357
	16	33.7081	33.0526	36.9753	41.8232	37.1165	79.2674	45.8534	111.492	78.3588	50.6734	54.832	26.2071	8.28742
	20	33.6056	28.1918	25.0772	46.4736	33.337	57.7457	48.0294	30.5333	47.8347	76.7066	42.7535	15.9557	5.04563
	24	66.1749	31.7845	46.1466	44.3365	45.4511	NA	24.6512	NA	73.3843	77.0198	51.1186	19.1628	6.77509
	28	46.5528	38.5817	41.1135	35.842	43.4774	85.9953	58.5646	44.7822	65.8279	34.669	49.5406	16.138	5.10328
	E
	Hour	Data 1	Data 2	Data 3	Data 4	Data 5	Data 6	Data 7	Data 8	Data 9	Data 10	Mean	Std	S.e.m
	8	3.04488	2.06762	2.12339	2.68305	2.95815	0.250324	0.477382	1.08471	2.26376	4.05322	2.10065	1.19711	0.378559
	12	4.7006	NA	5.79978	4.01186	2.1103	1.05548	0.698873	0.42011	0.538085	0.705092	2.22669	2.06833	0.689444
	16	1.2117	1.39008	1.02255	1.73889	1.58716	0.664869	0.334256	0.716615	0.879221	2.08562	1.1631	0.542749	0.171632
	20	3.31785	1.94772	2.29008	2.3115	1.73389	1.99958	1.72756	0.28544	0.886925	1.22052	1.77211	0.838819	0.265258
	24	4.11707	2.52979	4.60988	2.26397	3.38018	2.13976	0.168256	0.356422	0.466956	0.850648	2.08829	1.60617	0.507917
	28	1.63039	3.5249	2.31766	1.3186	2.79676	0.920356	0.974977	0.725637	1.09525	1.22337	1.65279	0.92607	0.292849
	NE
	Hour	Data 1	Data 2	Data 3	Data 4	Data 5	Data 6	Data 7	Data 8	Data 9	Data 10	Mean	Std	S.e.m
	8	18.2917	15.3679	18.8625	18.549	18.8592	20.9569	5.78366	19.4844	26.2709	40.033	20.2459	8.64357	2.73334
	12	28.7379	36.5126	31.8646	30.379	31.829	11.0223	11.4347	10.1493	15.6451	10.2596	21.7834	10.906	3.44878
	16	22.7734	17.3062	19.5048	20.8643	21.7658	16.8682	9.56309	24.0176	14.7659	10.9159	17.8345	4.90987	1.55264
	20	28.8919	28.5722	19.5491	29.5543	37.8922	14.9414	12.2844	12.7454	11.5462	10.5444	20.6522	9.76694	3.08858
	24	21.3529	16.9913	23.3465	21.308	23.7659	14.5042	6.19802	14.7186	17.1356	21.131	18.0452	5.35245	1.69259
	28	19.2994	19.6422	23.6951	19.59	22.6064	14.8589	15.713	12.8195	15.7054	14.9441	17.8874	3.60519	1.14006
